# Supplementary material for: Arabidopsis Transcription Factor MYB102 Increases Plant Susceptibility to Aphids by Substantial Activation of Ethylene Biosynthesis
Source: Biomolecules. 2018 Jun 7;8(2):39. doi: 10.3390/biom8020039 (PMC6023100; doi:10.3390/biom8020039)
Supplement: Supplementary file 1 [file biomolecules-08-00039-s001.zip]

Archive with 6 entries (6 files):
- Figure S1.png
- Figure S2.tif
- Figure S3.tif
- Table S1.xlsx
- Table S2.xlsx
- Table S3.xlsx
