# Supplementary material for: Arabidopsis Transcription Factor MYB102 Increases Plant Susceptibility to Aphids by Substantial Activation of Ethylene Biosynthesis
Source: Biomolecules. 2018 Jun 7;8(2):39. doi: 10.3390/biom8020039 (PMC6023100; doi:10.3390/biom8020039)
Supplement: Supplementary file 1 [file biomolecules-08-00039-s001.zip › Table S1.xlsx]

## Sheet: OX_WT.anno
gene	Log2FoldChange	Description
AT4G21440	6.77752	Transcription factor MYB102
AT3G01345	6.31091	--
AT1G14880	5.91584	Protein PLANT CADMIUM RESISTANCE 1
AT1G24430	4.73142	BAHD acyltransferase At5g47980
AT2G46880	4.44191	Probable inactive purple acid phosphatase 14
AT4G04500	4.44191	Cysteine-rich receptor-like protein kinase 37
AT2G16005	4.35945	--
AT1G20310	4.35945	Uncharacterized protein At1g76070
AT5G38000	4.31638	NADP-dependent alkenal double bond reductase P1
AT2G18480	4.17888	Probable polyol transporter 3
AT2G22810	4.07934	1-aminocyclopropane-1-carboxylate synthase 4
AT1G19250	4.07934	Probable flavin-containing monooxygenase 1
AT2G28990	4.07934	Probable leucine-rich repeat receptor-like protein kinase At2g28990
AT2G24870	3.85695	--
AT1G77960	3.85695	--
AT1G66600	3.85695	Probable WRKY transcription factor 63
AT1G61120	3.73142	(E,E)-geranyllinalool synthase
AT5G23990	3.73142	Ferric reduction oxidase 5
AT5G44567	3.73142	--
AT1G80440	3.64662	F-box/kelch-repeat protein At1g80440
AT2G37030	3.59392	--
AT1G63910	3.59392	Transcription factor MYB86
AT4G09950	3.59392	--
AT1G05880	3.59392	Probable E3 ubiquitin-protein ligase ARI12
AT1G72852	3.59392	--
AT1G14240	3.45961	Probable apyrase 3
AT5G58360	3.44191	Transcription repressor OFP3
AT1G68230	3.44191	Reticulon-like protein B14
AT1G21940	3.44191	--
AT2G20080	3.44191	--
AT1G32172	3.44191	--
AT1G59124	3.44191	Probable disease resistance protein RDL5
ENSRNA049493684	3.44191	--
AT3G54310	3.44191	--
AT3G03200	3.44191	NAC domain-containing protein 45
AT3G26616	3.44191	--
AT5G58750	3.44191	3-oxo-Delta(4,5)-steroid 5-beta-reductase
AT5G24410	3.35945	Probable 6-phosphogluconolactonase 4
AT1G29025	3.35945	--
AT3G48360	3.27779	BTB/POZ and TAZ domain-containing protein 2
AT5G09730	3.27199	Beta-D-xylosidase 3
AT5G59940	3.27199	--
AT2G03821	3.27199	--
AT5G56960	3.27199	Putative transcription factor bHLH041
AT1G45240	3.27199	--
AT2G34580	3.27199	--
AT1G04490	3.27199	--
AT1G66440	3.27199	--
AT2G20670	3.26889	--
AT1G49130	3.26377	Zinc finger protein CONSTANS-LIKE 8
AT5G26310	3.17888	UDP-glycosyltransferase 72E3
AT1G11915	3.17888	--
AT4G08160	3.17888	--
AT5G42590	3.17888	Cytochrome P450 71A16
AT5G03570	3.17888	Solute carrier family 40 member 2
AT5G09570	3.17888	--
AT4G11170	3.07934	Putative disease resistance protein At4g11170
AT2G06355	3.07934	--
AT5G62850	3.07934	Bidirectional sugar transporter SWEET5
AT1G51840	3.07934	Probable LRR receptor-like serine/threonine-protein kinase At1g51820
AT1G66470	3.07934	Transcription factor bHLH83
AT5G24220	3.07934	GDSL esterase/lipase At4g10955
AT2G44340	3.07934	VQ motif-containing protein 18
AT2G22905	3.07934	--
AT1G20080	3.07934	Synaptotagmin-2
AT2G06345	3.07934	--
AT1G49640	3.07934	Probable carboxylesterase 3
AT5G46650	3.07934	RING-H2 finger protein ATL30
AT1G49210	3.07934	E3 ubiquitin-protein ligase ATL76
AT3G15250	3.07934	--
AT1G55940	3.07934	Cytochrome P450 708A2
AT1G23390	3.02709	--
AT5G22920	2.97243	--
AT5G20470	2.97243	Myosin-17
AT3G49845	2.97243	--
AT1G30190	2.97243	--
AT1G67980	2.97243	Putative caffeoyl-CoA O-methyltransferase At1g67980
AT5G24100	2.97243	Inactive leucine-rich repeat receptor-like serine/threonine-protein kinase At5g24100
AT3G15450	2.93063	Asparagine synthetase [glutamine-hydrolyzing] 1
AT1G21240	2.91584	Wall-associated receptor kinase 3
AT5G37990	2.90174	Probable S-adenosylmethionine-dependent methyltransferase At5g37990
AT2G43000	2.89648	Transcription factor JUNGBRUNNEN 1
AT1G68520	2.88326	Zinc finger protein CONSTANS-LIKE 6
AT3G20395	2.85695	NEP1-interacting protein-like 1
AT1G70860	2.85695	MLP-like protein 34
AT1G22760	2.85695	Polyadenylate-binding protein 3
AT2G08585	2.85695	--
AT2G35210	2.85695	ADP-ribosylation factor GTPase-activating protein AGD10
AT4G39070	2.85695	B-box zinc finger protein 20
AT1G30135	2.85695	Protein TIFY 5A
AT5G07725	2.85695	--
AT3G08490	2.85695	--
AT4G08225	2.85695	WD repeat-containing protein VIP3
AT3G43890	2.85695	--
AT4G34380	2.85695	--
AT5G65690	2.85695	Phosphoenolpyruvate carboxykinase [ATP]
AT5G63225	2.85695	Glucan endo-1,3-beta-glucosidase 7
AT4G14504	2.85695	--
AT3G27440	2.85695	Uridine kinase-like protein 5
AT4G37290	2.85695	--
AT1G17030	2.85695	--
AT1G61080	2.85695	--
AT3G25180	2.85695	Cytochrome P450 82G1
AT1G14100	2.85695	Probable fucosyltransferase 8
AT2G07642	2.85695	--
AT4G33810	2.85695	--
AT1G80865	2.85695	--
AT5G37970	2.85695	Probable S-adenosylmethionine-dependent methyltransferase At5g37970
AT3G55734	2.85695	--
AT4G38870	2.85695	--
AT5G56620	2.85695	NAC domain-containing protein 73
AT3G07070	2.85695	Serine/threonine-protein kinase At3g07070
AT1G61130	2.85695	Serine carboxypeptidase-like 32
AT1G70290	2.83502	Probable alpha,alpha-trehalose-phosphate synthase [UDP-forming] 8
AT1G13420	2.82658	Cytosolic sulfotransferase 8
AT4G34770	2.77449	Auxin-responsive protein SAUR20
AT4G25000	2.77449	Alpha-amylase 1
AT1G80840	2.77024	Probable WRKY transcription factor 40
AT1G33960	2.75311	Protein AIG1
AT1G75490	2.73142	Dehydration-responsive element-binding protein 2D
AT4G08040	2.73142	1-aminocyclopropane-1-carboxylate synthase 11
AT3G05150	2.73142	Sugar transporter ERD6-like 8
AT5G45220	2.73142	Inactive disease resistance protein RPS4
AT3G50460	2.73142	RPW8-like protein 2
AT4G26580	2.73142	E3 ubiquitin-protein ligase At4g11680
AT3G53150	2.73142	UDP-glycosyltransferase 73D1
AT5G49525	2.73142	--
AT3G01630	2.73142	Protein NUCLEAR FUSION DEFECTIVE 4
AT2G24010	2.73142	Putative serine carboxypeptidase-like 23
AT4G22230	2.73142	Defensin-like protein 96
AT2G38600	2.73142	Vegetative storage protein 1
AT3G28880	2.6643	Ankyrin repeat domain-containing protein, chloroplastic
AT1G13260	2.65866	AP2/ERF and B3 domain-containing transcription factor RAV1
AT5G24230	2.64122	GDSL esterase/lipase At4g10955
AT1G68840	2.63317	AP2/ERF and B3 domain-containing transcription repressor RAV2
AT1G44970	2.59392	Peroxidase 9
AT3G13240	2.59392	--
AT1G17255	2.59392	Receptor-like protein 2
AT4G22610	2.59392	Putative lipid-binding protein AIR1B
AT4G04540	2.59392	Putative cysteine-rich receptor-like protein kinase 39
AT3G60966	2.59392	RING-H2 finger protein ATL54
AT3G42850	2.59392	L-arabinokinase
AT2G43745	2.59392	Probable jacalin-related lectin 26
AT2G25820	2.59392	Ethylene-responsive transcription factor ERF042
AT2G39855	2.59392	--
AT3G12955	2.59392	--
AT1G55950	2.59392	--
AT3G46400	2.59392	Putative receptor-like protein kinase At3g46340
AT1G05450	2.59392	Protein YLS3
AT5G05220	2.59392	--
AT4G18425	2.59392	--
AT1G09930	2.59392	Oligopeptide transporter 2
AT1G33730	2.59392	Cytochrome P450 76C4
AT5G39720	2.59392	AIG2-like protein
AT4G31940	2.59392	Cytochrome P450 82C4
AT1G03987	2.59392	--
AT2G29110	2.59392	Glutamate receptor 2.8
AT2G43580	2.59392	--
AT1G55775	2.59392	--
AT4G25820	2.59392	Xyloglucan endotransglucosylase/hydrolase protein 14
AT3G14950	2.59392	TPR repeat-containing thioredoxin TTL2
AT1G63390	2.59392	Putative flavin-containing monooxygenase FMO GS-OX-like 11
AT3G53600	2.59392	Zinc finger protein ZAT11
AT1G04033	2.59392	--
AT5G06900	2.59392	Cytochrome P450 705A20
AT1G73140	2.59392	Protein trichome birefringence-like 31
AT2G17940	2.59392	--
AT3G45000	2.59392	Putative vacuolar protein sorting-associated protein 24 homolog 2
AT4G26050	2.59392	--
AT5G04960	2.59392	Probable pectinesterase/pectinesterase inhibitor 46
AT2G09170	2.59392	--
AT5G39180	2.59392	Germin-like protein subfamily 1 member 19
AT4G22505	2.59392	Putative lipid-binding protein AIR1
AT1G77730	2.59392	Oxysterol-binding protein-related protein 1C
AT5G43840	2.59392	Heat stress transcription factor A-6a
AT2G45420	2.59392	LOB domain-containing protein 18
AT3G09415	2.59392	--
AT3G08425	2.59392	--
AT5G51520	2.59392	--
AT3G44765	2.59392	--
AT1G05783	2.59392	--
AT1G04380	2.59392	1-aminocyclopropane-1-carboxylate oxidase homolog 7
AT3G57740	2.59392	Non-functional pseudokinase ZED1
AT1G15385	2.59392	--
AT4G21490	2.59392	External alternative NAD(P)H-ubiquinone oxidoreductase B3, mitochondrial
AT2G01310	2.59392	--
AT1G21910	2.57942	Ethylene-responsive transcription factor ERF012
AT3G09922	2.53502	--
AT3G16670	2.53251	--
AT3G07350	2.52533	--
AT4G32480	2.49757	--
AT1G25560	2.49481	AP2/ERF and B3 domain-containing transcription repressor TEM1
AT4G01350	2.49438	--
AT2G28970	2.49438	Probable leucine-rich repeat receptor-like protein kinase At2g28990
AT3G26480	2.49438	COMPASS-like H3K4 histone methylase component WDR5A
AT1G12260	2.49438	NAC domain-containing protein 7
AT5G38020	2.47114	Salicylate/benzoate carboxyl methyltransferase
AT2G34600	2.44191	Protein TIFY 5B
AT4G13395	2.44191	--
AT4G18250	2.44191	--
AT1G26390	2.44191	--
AT2G08435	2.44191	--
AT2G13810	2.44191	Aminotransferase ALD1
AT5G11210	2.44191	Glutamate receptor 2.5
AT2G05155	2.44191	--
AT3G04300	2.44191	--
AT5G54020	2.44191	--
AT1G62355	2.44191	--
AT4G00220	2.44191	LOB domain-containing protein 30
AT2G27930	2.44191	--
AT1G44130	2.44191	--
AT3G15050	2.44191	Protein IQ-DOMAIN 1
AT1G02405	2.44191	--
AT5G09978	2.44191	Elicitor peptide 7
AT3G20190	2.44191	Pollen receptor-like kinase 4
AT5G61590	2.43129	Ethylene-responsive transcription factor ERF107
AT5G67060	2.40127	Transcription factor HEC1
AT5G61440	2.39792	Thioredoxin-like 1-2, chloroplastic
AT3G10320	2.37632	--
AT3G28270	2.37418	UPF0496 protein At3g28270
AT5G64190	2.37152	--
AT5G44260	2.37048	Zinc finger CCCH domain-containing protein 61
AT4G05130	2.35945	Equilibrative nucleotide transporter 4
AT2G32100	2.3482	Transcription repressor OFP16
AT3G45130	2.34728	Lanosterol synthase
AT3G45070	2.33612	Cytosolic sulfotransferase 5
AT1G31173	2.33088	--
AT5G25260	2.33088	Flotillin-like protein 2
AT4G37610	2.31929	BTB/POZ and TAZ domain-containing protein 5
AT2G25200	2.31828	--
AT4G01630	2.29435	Putative expansin-A17
AT2G14610	2.27199	Pathogenesis-related protein 1
AT1G77530	2.27199	--
AT1G74930	2.27199	Ethylene-responsive transcription factor ERF018
AT4G20140	2.27199	LRR receptor-like serine/threonine-protein kinase GSO1
AT3G14170	2.27199	--
AT5G02865	2.27199	Auxin-responsive protein SAUR20
AT2G31083	2.27199	CLAVATA3/ESR (CLE)-related protein 5
AT4G21920	2.27199	--
AT1G12950	2.27199	--
AT3G01035	2.27199	--
AT1G35240	2.27199	Auxin response factor 20
AT4G24250	2.27199	MLO-like protein 13
AT4G18430	2.27199	Ras-related protein RABA1e
AT4G24310	2.27199	--
AT2G39040	2.27199	Peroxidase 24
AT3G09925	2.27199	Proline-rich protein 1
AT5G23950	2.27199	--
AT4G25380	2.27199	Zinc finger A20 and AN1 domain-containing stress-associated protein 10
AT2G03360	2.27199	--
AT1G65240	2.27199	Aspartic proteinase-like protein 2
AT3G14380	2.27199	CASP-like protein 2A2
AT2G07659	2.27199	--
AT1G24405	2.27199	--
AT3G27970	2.27199	Small RNA degrading nuclease 1
AT3G04320	2.27199	--
AT4G11310	2.27199	Probable cysteine proteinase At4g11310
AT5G67430	2.25181	Probable N-acetyltransferase HLS1
AT3G03530	2.23546	Non-specific phospholipase C4
AT5G07080	2.22618	Spermidine sinapoyl CoA acyltransferase
AT3G48850	2.21059	Mitochondrial phosphate carrier protein 2, mitochondrial
AT3G27510	2.17888	--
AT5G57670	2.17888	Probable receptor-like serine/threonine-protein kinase At5g57670
AT3G06755	2.17888	--
AT1G58420	2.17888	--
AT5G14130	2.17888	Peroxidase 55
AT4G28703	2.14646	--
AT3G02550	2.14074	LOB domain-containing protein 41
AT1G17710	2.13706	Inorganic pyrophosphatase 2
AT2G21100	2.13448	Dirigent protein 23
AT1G72140	2.12997	Protein NRT1/ PTR FAMILY 5.12
AT1G09350	2.12997	Galactinol synthase 3
AT2G39030	2.12997	L-ornithine N5-acetyltransferase NATA1
AT2G45130	2.12997	SPX domain-containing protein 3
AT2G07667	2.12997	Uncharacterized mitochondrial protein AtMg01180
AT5G59340	2.11998	WUSCHEL-related homeobox 2
AT5G19190	2.11492	--
AT5G62280	2.10271	--
AT2G26710	2.10206	Cytochrome P450 734A1
AT5G19120	2.08803	--
AT4G06534	2.07934	--
AT2G16760	2.07934	--
AT1G14185	2.07934	Protein HOTHEAD
AT1G78476	2.07934	Amyrin synthase LUP2
AT3G62950	2.07934	Glutaredoxin-C11
AT2G41230	2.07934	Protein ORGAN SIZE RELATED 1
AT2G43390	2.07934	--
AT1G10550	2.07934	Probable xyloglucan endotransglucosylase/hydrolase protein 33
AT1G60130	2.07934	Jacalin-related lectin 18
AT1G62760	2.07934	--
AT3G23240	2.07934	Ethylene-responsive transcription factor 1B
AT5G34830	2.07934	--
AT2G05350	2.07934	--
AT4G15396	2.07934	Cytochrome P450 708A2
AT1G33840	2.07934	--
AT1G28830	2.07934	--
AT4G35295	2.07934	Homoserine kinase
AT5G47850	2.07934	Serine/threonine-protein kinase-like protein CCR4
AT4G09415	2.07934	--
AT5G36110	2.07934	Abscisic acid 8'-hydroxylase 3
AT1G05310	2.07934	Probable pectinesterase 8
AT2G05230	2.07934	Chaperone protein dnaJ 49
AT3G12470	2.07934	--
AT2G41690	2.07934	Heat stress transcription factor B-3
AT2G19060	2.07934	GDSL esterase/lipase At2g19060
AT4G24890	2.07934	Probable inactive purple acid phosphatase 24
AT1G49900	2.07934	Zinc finger protein AZF2
AT1G10800	2.07934	--
AT5G10340	2.07934	--
AT1G35330	2.07934	RING-H2 finger protein ATL34
AT3G08595	2.07934	--
AT5G44990	2.07934	--
AT3G09555	2.07934	--
AT5G25190	2.05893	Ethylene-responsive transcription factor ERF003
AT3G03840	2.05858	Auxin-responsive protein SAUR21
AT3G21330	2.05748	Transcription factor bHLH87
AT2G14560	2.04571	Protein LURP1
AT2G44840	2.04458	Ethylene-responsive transcription factor 13
AT5G61260	2.03752	--
AT5G04370	2.01615	Salicylate/benzoate carboxyl methyltransferase
AT2G03200	2.00895	--
AT1G33950	2.00895	--
AT5G21940	1.99507	--
AT5G45970	1.99445	Rac-like GTP-binding protein ARAC2
AT4G00360	1.98819	Cytochrome P450 86A2
AT1G66090	1.97981	Disease resistance protein RML1A
AT5G12870	1.97243	Transcription factor MYB46
AT5G64530	1.97243	--
AT1G07550	1.97243	Probable LRR receptor-like serine/threonine-protein kinase At1g07550
AT5G61890	1.97243	Ethylene-responsive transcription factor ERF114
AT5G23115	1.97243	--
AT4G13130	1.97243	--
AT3G28170	1.97243	--
AT1G74940	1.96141	--
AT5G45340	1.96004	Abscisic acid 8'-hydroxylase 3
ATMG01090	1.96004	Uncharacterized mitochondrial protein AtMg01090
AT1G51800	1.95755	Probable LRR receptor-like serine/threonine-protein kinase At1g51860
AT4G01720	1.95735	Probable WRKY transcription factor 47
AT2G32830	1.95006	Probable inorganic phosphate transporter 1-5
AT1G77700	1.95006	--
AT3G49570	1.94245	--
AT4G03510	1.94001	E3 ubiquitin-protein ligase RMA1
AT3G26320	1.93495	Cytochrome P450 71B36
AT5G20860	1.93495	Probable pectinesterase/pectinesterase inhibitor 54
AT5G54720	1.93495	--
AT5G66640	1.93495	--
AT5G02780	1.93495	Glutathione S-transferase L1
AT5G10990	1.92406	Auxin-responsive protein SAUR71
AT3G22231	1.92366	Cysteine-rich and transmembrane domain-containing protein PCC1
AT1G77520	1.91584	--
AT5G12880	1.91584	--
AT1G54160	1.91584	Nuclear transcription factor Y subunit A-5
AT5G14020	1.91584	--
AT5G20870	1.91584	Glucan endo-1,3-beta-glucosidase 5
AT4G14380	1.91584	--
AT5G48010	1.91244	Thalianol synthase
AT3G52520	1.90426	--
AT4G19050	1.90426	Putative disease resistance protein At4g19050
AT1G34670	1.90426	Transcription factor MYB39
AT3G22235	1.89817	Cysteine-rich and transmembrane domain-containing protein PCC1
AT1G74460	1.88204	GDSL esterase/lipase At1g74460
AT5G06720	1.87864	Peroxidase 53
AT5G56550	1.87025	--
AT4G17490	1.87025	Ethylene-responsive transcription factor 6
AT2G22510	1.86522	--
AT5G23190	1.85695	Cytochrome P450 86B1
AT4G21903	1.85695	--
AT2G45760	1.85695	BON1-associated protein 2
AT1G05660	1.85695	Probable polygalacturonase At2g43860
AT1G22900	1.85695	Dirigent protein 11
AT1G18410	1.85695	--
AT1G16130	1.85695	Wall-associated receptor kinase-like 2
AT1G70020	1.85695	--
AT5G17030	1.85695	UDP-glycosyltransferase 78D3
AT3G49340	1.85695	Senescence-specific cysteine protease SAG12
AT4G22485	1.85695	Putative lipid-binding protein AIR1
AT2G30400	1.85695	Transcription repressor OFP2
AT1G13480	1.85695	--
AT5G05300	1.85695	--
AT2G07687	1.85695	Cytochrome c oxidase subunit 3
AT3G05620	1.85695	Putative pectinesterase/pectinesterase inhibitor 22
AT3G56660	1.85695	bZIP transcription factor 49
AT1G66783	1.85695	--
AT2G14070	1.85695	Putative F-box/LRR-repeat protein At4g00320
AT2G07692	1.85695	Uncharacterized mitochondrial protein AtMg01300
AT5G50260	1.85695	KDEL-tailed cysteine endopeptidase CEP1
AT3G09790	1.85695	Polyubiquitin 8
AT5G59662	1.85695	Receptor-like protein kinase At5g59670
AT3G59850	1.85695	Probable polygalacturonase At2g43860
AT3G24535	1.85695	--
AT5G23160	1.85695	Uncharacterized protein At5g23160
AT3G48300	1.85695	Cytochrome P450 71A23
AT1G53130	1.85695	Protein GRIM REAPER
AT5G01070	1.85695	--
AT5G37793	1.85695	--
AT1G50390	1.85695	Putative fructokinase-8
AT1G55240	1.85695	--
AT1G74080	1.85695	Transcription factor MYB122
AT1G79320	1.85695	Metacaspase-6
AT1G13430	1.85695	Cytosolic sulfotransferase 9
AT1G04027	1.85695	--
AT4G28840	1.85695	--
AT1G59950	1.85695	Aldo-keto reductase family 4 member C10
AT1G02030	1.85695	Zinc finger protein ZAT1
AT1G02830	1.85695	Putative 60S ribosomal protein L22-1
AT4G10265	1.85695	--
AT1G65481	1.85695	--
AT3G51400	1.85695	Protein S-acyltransferase 10
AT2G21900	1.85695	Probable WRKY transcription factor 59
AT1G12210	1.85695	Disease resistance protein RFL1
AT5G59370	1.85695	Actin-4
AT1G51960	1.85695	Protein IQ-DOMAIN 31
AT3G16660	1.85203	--
AT3G22800	1.83833	Leucine-rich repeat extensin-like protein 6
AT2G24430	1.81631	Protein CUP-SHAPED COTYLEDON 1
AT3G48640	1.80804	UPF0496 protein At5g66670
AT1G65484	1.80804	--
AT3G22910	1.8025	Putative calcium-transporting ATPase 13, plasma membrane-type
AT1G61560	1.79555	MLO-like protein 6
AT5G67620	1.79555	--
AT5G11070	1.78878	--
AT2G19800	1.78769	Inositol oxygenase 2
AT2G27830	1.78656	--
AT5G57560	1.77738	Xyloglucan endotransglucosylase/hydrolase protein 22
AT5G60680	1.7752	--
AT5G43890	1.77449	Probable indole-3-pyruvate monooxygenase YUCCA5
AT5G54148	1.77449	--
AT1G36370	1.77336	Serine hydroxymethyltransferase 7
AT2G18300	1.77053	Transcription factor HBI1
AT1G73805	1.76553	Protein SAR DEFICIENT 1
AT5G66790	1.76384	Wall-associated receptor kinase-like 21
AT2G02680	1.75003	--
AT3G05730	1.74909	Defensin-like protein 205
AT2G25900	1.74657	Zinc finger CCCH domain-containing protein 23
AT1G74650	1.74592	--
AT4G14630	1.74329	Germin-like protein subfamily 1 member 8
AT4G26200	1.73142	1-aminocyclopropane-1-carboxylate synthase 7
AT2G32290	1.73142	Beta-amylase 6
AT4G23210	1.73142	Cysteine-rich receptor-like protein kinase 13
AT5G23980	1.73142	Ferric reduction oxidase 4
AT4G23160	1.73142	Cysteine-rich receptor-like protein kinase 8
AT4G18550	1.73142	Phospholipase A1-IIgamma
AT2G30900	1.73142	Protein trichome birefringence-like 43
AT4G40090	1.73142	Classical arabinogalactan protein 3
AT1G48670	1.73142	4-substituted benzoates-glutamate ligase GH3.12
AT5G49690	1.73142	UDP-glycosyltransferase 91C1
AT4G31877	1.73142	--
AT1G68450	1.73142	VQ motif-containing protein 8, chloroplastic
AT5G11570	1.73142	Protein NRT1/ PTR FAMILY 1.3
AT3G18840	1.73142	--
AT3G08165	1.73142	--
AT3G25240	1.73142	--
AT2G01880	1.73142	Purple acid phosphatase 7
AT2G34140	1.73142	Cyclic dof factor 4
AT5G52900	1.72363	Probable membrane-associated kinase regulator 6
AT4G06075	1.7232	--
AT3G14210	1.72047	GDSL esterase/lipase ESM1
AT3G16460	1.71776	Jacalin-related lectin 34
AT5G26260	1.71451	Ubiquitin carboxyl-terminal hydrolase 12
AT3G51220	1.71256	--
AT5G02760	1.70985	Probable protein phosphatase 2C 67
AT4G12330	1.70495	Cytochrome P450 76C1
AT4G11190	1.69825	Dirigent protein 13
AT1G51850	1.69825	Probable LRR receptor-like serine/threonine-protein kinase At1g51820
AT4G23220	1.68702	Cysteine-rich receptor-like protein kinase 14
AT2G04070	1.68702	MATE efflux family protein 6
AT1G01390	1.6643	UDP-glycosyltransferase 72B2
AT4G14060	1.66222	MLP-like protein 328
AT2G24850	1.66193	Probable aminotransferase TAT3
AT2G43590	1.66081	--
AT1G02610	1.65446	Probable E3 ubiquitin ligase SUD1
AT4G07820	1.6505	Pathogenesis-related protein 1
AT1G66570	1.6505	Sucrose transport protein SUC7
AT3G26612	1.64545	E3 ubiquitin-protein ligase UPL4
AT1G12740	1.64545	Cytochrome P450 708A2
AT5G38900	1.64122	--
AT5G13910	1.64122	Ethylene-responsive transcription factor LEP
AT5G60720	1.64122	--
AT2G30210	1.61991	Laccase-3
AT5G63590	1.61368	Flavonol synthase 3
AT5G13580	1.61302	ABC transporter G family member 6
AT5G38030	1.60456	--
AT4G01250	1.60263	WRKY transcription factor 22
AT1G02660	1.59392	--
AT3G52450	1.59392	E3 ubiquitin-protein ligase PUB22
AT3G45430	1.59392	Probable L-type lectin-domain containing receptor kinase I.5
AT4G26260	1.59392	Inositol oxygenase 4
AT4G32280	1.59392	Auxin-responsive protein IAA29
AT5G65609	1.59392	--
AT3G13760	1.59392	--
AT1G66400	1.59392	Probable calcium-binding protein CML23
AT3G48450	1.59392	RPM1-interacting protein 4
AT5G37450	1.59392	Probable LRR receptor-like serine/threonine-protein kinase At5g37450
AT4G04995	1.59392	--
AT4G31470	1.59392	Pathogenesis-related protein 1
AT1G11460	1.59392	WAT1-related protein At1g11460
AT1G52800	1.59392	Probable 2-oxoglutarate-dependent dioxygenase AOP1.2
AT4G11950	1.59392	--
AT5G60780	1.59392	High affinity nitrate transporter 2.3
AT5G59490	1.59392	--
AT5G47950	1.59392	BAHD acyltransferase At5g47980
AT1G30870	1.59392	Peroxidase 7
AT1G13310	1.59392	--
AT5G39670	1.59392	Probable calcium-binding protein CML45
AT1G22380	1.59392	UDP-glycosyltransferase 85A3
AT4G28085	1.59392	--
AT1G15460	1.59392	Boron transporter 4
AT3G13680	1.59392	--
AT3G29430	1.59392	Geranylgeranyl pyrophosphate synthase 11, chloroplastic
AT2G02750	1.59392	--
AT3G01572	1.59392	--
AT1G05280	1.59392	--
AT1G70500	1.59392	Probable polygalacturonase At1g80170
AT1G22980	1.59392	--
AT5G01050	1.59392	Laccase-9
AT3G28840	1.59392	--
AT1G52070	1.59392	Jacalin-related lectin 10
AT2G08445	1.59392	--
AT4G38390	1.59392	Uncharacterized protein At1g04910
AT1G02580	1.59392	Histone-lysine N-methyltransferase MEDEA
AT5G35407	1.59392	--
AT1G69560	1.59392	--
AT5G25990	1.59392	--
AT3G45280	1.59392	Syntaxin-72
AT5G39820	1.59392	Putative NAC domain-containing protein 94
AT1G11990	1.59392	Uncharacterized protein At1g04910
AT5G45000	1.59392	Vesicle-associated protein 1-4
AT1G26976	1.59392	--
AT5G57920	1.59392	Early nodulin-like protein 1
AT1G42560	1.59392	MLO-like protein 9
AT4G34419	1.59392	--
ATMG00470	1.59392	Uncharacterized mitochondrial protein AtMg00470
AT3G03670	1.59392	Peroxidase 28
AT1G08173	1.59392	--
AT2G23190	1.59392	Cytochrome P450 81D11
AT2G37430	1.59392	Zinc finger protein ZAT11
AT1G79100	1.59392	Serine/arginine-rich splicing factor SR45
AT4G09375	1.59392	--
AT2G41810	1.59392	--
AT2G23830	1.59392	Vesicle-associated protein 3-1
AT2G22088	1.59392	--
AT2G45610	1.59392	Probable carboxylesterase 9
AT1G13607	1.59392	Defensin-like protein 286
AT2G07585	1.59392	--
AT4G01930	1.59392	--
AT3G46270	1.59392	Uncharacterized protein At1g24485
AT4G08450	1.59392	Disease resistance protein RPS6
AT2G08450	1.59392	--
AT4G15290	1.59392	Cellulose synthase-like protein B5
AT5G37240	1.59392	Protein MOR1
AT1G70910	1.59392	RING-H2 finger protein ATL16
AT1G19968	1.59392	--
AT3G19850	1.58565	BTB/POZ domain-containing protein At3g19850
AT3G30775	1.58453	Proline dehydrogenase 1, mitochondrial
AT3G58550	1.58393	Protein YLS3
AT4G21760	1.57125	Beta-glucosidase 47
AT2G01520	1.56699	MLP-like protein 328
AT3G45680	1.56149	Protein NRT1/ PTR FAMILY 2.3
AT1G05020	1.56149	Clathrin coat assembly protein AP180
AT3G14450	1.55578	Polyadenylate-binding protein-interacting protein 9
AT1G04770	1.55226	Protein SULFUR DEFICIENCY-INDUCED 2
AT1G58070	1.54501	--
AT2G18700	1.54109	Probable alpha,alpha-trehalose-phosphate synthase [UDP-forming] 11
AT1G18140	1.54048	Laccase-1
AT1G74010	1.53502	Protein STRICTOSIDINE SYNTHASE-LIKE 12
AT5G45580	1.53502	--
AT3G05630	1.53348	Phospholipase D p2
AT5G48850	1.52994	Protein SULFUR DEFICIENCY-INDUCED 1
AT1G53830	1.52833	Pectinesterase 2
AT3G45860	1.52574	Cysteine-rich receptor-like protein kinase 4
AT4G28270	1.52208	E3 ubiquitin-protein ligase RMA2
AT2G22770	1.5216	Transcription factor NAI1
AT1G73830	1.52067	Transcription factor BEE 3
AT2G40320	1.51991	Protein trichome birefringence-like 33
AT2G44480	1.51991	Beta-glucosidase 17
AT2G29370	1.51991	Tropinone reductase homolog At2g29370
AT2G25735	1.51991	--
AT1G10340	1.51991	Ankyrin repeat-containing protein At5g02620
AT1G31290	1.51991	Protein argonaute 3
AT5G02420	1.51991	Cyclin-dependent protein kinase inhibitor SMR3
AT1G66830	1.51991	Probable inactive leucine-rich repeat receptor-like protein kinase At1g66830
AT1G25550	1.51802	--
AT4G37770	1.51419	1-aminocyclopropane-1-carboxylate synthase 8
AT3G46700	1.513	UDP-glycosyltransferase 76E3
AT1G01560	1.50903	Mitogen-activated protein kinase 11
AT2G28315	1.50903	Uncharacterized membrane protein At1g06890
AT3G50060	1.50696	Transcription factor MYB44
AT2G23540	1.50645	GDSL esterase/lipase At2g23540
AT1G76790	1.50578	--
AT5G04190	1.50578	Protein PHYTOCHROME KINASE SUBSTRATE 4
AT2G18470	1.50081	Proline-rich receptor-like protein kinase PERK4
AT3G49950	-1.50245	Scarecrow-like protein 32
AT3G02980	-1.50562	Histone acetyltransferase MCC1
AT1G14642	-1.50562	--
AT4G28162	-1.50562	Putative cell wall protein
AT5G41820	-1.50562	--
AT4G12740	-1.51327	A/G-specific adenine DNA glycosylase
AT1G33750	-1.51651	Terpenoid synthase 22
AT2G03110	-1.52638	KH domain-containing protein At4g18375
AT1G71490	-1.52771	--
ATCG00730	-1.5287	Cytochrome b6-f complex subunit 4
ATCG00520	-1.53209	Photosystem I assembly protein Ycf4
AT2G43375	-1.53537	--
AT1G79120	-1.53537	Protein ROOT PRIMORDIUM DEFECTIVE 1
AT2G42660	-1.53537	Putative Myb family transcription factor At1g14600
AT4G28110	-1.53537	Transcription factor MYB32
AT5G14980	-1.53537	Caffeoylshikimate esterase
AT4G24080	-1.53537	--
AT5G45200	-1.53537	Disease resistance-like protein CSA1
AT3G09640	-1.53537	L-ascorbate peroxidase 2, cytosolic
AT2G07785	-1.53537	NADH-ubiquinone oxidoreductase chain 1
AT2G34220	-1.53537	--
AT2G47150	-1.53537	Short-chain dehydrogenase reductase 3a
AT1G47990	-1.53537	Gibberellin 2-beta-dioxygenase 4
AT2G30770	-1.53537	Indoleacetaldoxime dehydratase
AT5G38750	-1.53537	Asparagine--tRNA ligase, cytoplasmic 1
AT2G27280	-1.53537	Protein BOBBER 2
AT2G23960	-1.53537	--
AT3G17010	-1.53537	B3 domain-containing protein At3g17010
AT1G80390	-1.53537	Auxin-responsive protein IAA15
AT5G62240	-1.53537	--
ATCG00050	-1.54298	30S ribosomal protein S16, chloroplastic
AT4G24265	-1.54359	--
AT4G10650	-1.54744	DAR GTPase 2, mitochondrial
AT1G26500	-1.55114	--
AT3G50170	-1.55114	UPF0481 protein At3g47200
AT5G19890	-1.55809	Peroxidase 59
AT2G44190	-1.55989	Protein ENDOSPERM DEFECTIVE 1
AT1G05720	-1.56932	--
AT1G06090	-1.56932	Delta-9 desaturase-like 1 protein
AT2G34020	-1.57601	--
AT1G58007	-1.57601	--
AT4G19920	-1.57601	Vesicle-associated protein 1-4
AT2G20470	-1.57601	Probable serine/threonine protein kinase IRE3
AT2G40470	-1.57601	LOB domain-containing protein 15
AT3G13404	-1.57601	--
AT4G35810	-1.58599	--
AT5G58400	-1.59051	Peroxidase 68
AT4G08910	-1.59475	--
ATCG00460	-1.59643	--
AT2G28610	-1.60248	WUSCHEL-related homeobox 3
AT2G10930	-1.60248	--
AT5G41160	-1.60248	Putative purine permease 12
AT5G63087	-1.60248	--
AT1G52990	-1.60248	Thioredoxin M4, chloroplastic
AT5G14070	-1.60248	Glutaredoxin-C8
AT1G29418	-1.60871	--
AT1G24210	-1.61254	Paired amphipathic helix protein Sin3-like 3
AT2G28815	-1.6211	60S ribosomal protein L16-like, mitochondrial
AT1G37150	-1.6211	Biotin--protein ligase 2
AT1G10155	-1.62848	Protein PHLOEM PROTEIN 2-LIKE A10
AT3G57160	-1.6349	Cysteine-rich and transmembrane domain-containing protein B
AT4G21590	-1.6349	Endonuclease 3
AT5G40800	-1.6349	--
AT1G29357	-1.6349	--
AT5G06650	-1.6349	Zinc finger protein GIS2
AT1G22190	-1.64601	Ethylene-responsive transcription factor RAP2-13
AT4G15975	-1.65401	RING-H2 finger protein ATL17
AT3G41762	-1.65646	--
AT4G20362	-1.66292	Elongation factor Tu, chloroplastic
AT3G19500	-1.67555	Transcription factor bHLH113
AT1G61450	-1.68494	--
ATCG00170	-1.68563	DNA-directed RNA polymerase subunit beta''
AT5G63660	-1.70529	Defensin-like protein 6
AT2G01008	-1.7089	--
ATCG00030	-1.72684	--
AT1G72760	-1.72801	U-box domain-containing protein 51
AT5G64060	-1.72801	NAC domain-containing protein 82
AT3G46500	-1.72801	Probable 2-oxoglutarate-dependent dioxygenase At3g49630
AT3G12460	-1.72801	--
AT5G52170	-1.72801	Homeobox-leucine zipper protein HDG7
AT3G58150	-1.72801	--
AT5G67410	-1.72801	--
AT2G07644	-1.72801	--
AT3G63375	-1.72801	--
AT5G64990	-1.72801	Ras-related protein RABH1a
AT4G31110	-1.72801	Wall-associated receptor kinase-like 18
AT2G42860	-1.72801	--
AT4G08175	-1.72801	--
AT2G07633	-1.72801	NAD(P)H-quinone oxidoreductase chain 4, chloroplastic
AT3G27070	-1.72801	Mitochondrial import receptor subunit TOM20-1
AT5G24860	-1.72801	Flowering-promoting factor 1
AT2G17920	-1.72801	--
AT1G10400	-1.72801	UDP-glycosyltransferase 90A2
AT1G06148	-1.72801	--
AT5G16230	-1.72801	Acyl-[acyl-carrier-protein] desaturase 3, chloroplastic
AT3G51075	-1.72801	Probable methyltransferase PMT27
AT1G68390	-1.72801	--
AT2G24400	-1.72801	Auxin-responsive protein SAUR71
AT4G25350	-1.72801	Phosphate transporter PHO1 homolog 4
AT1G69320	-1.72801	CLAVATA3/ESR (CLE)-related protein 10
AT3G07715	-1.72801	--
AT3G60650	-1.72801	--
AT4G03755	-1.72801	--
AT3G26135	-1.72801	--
AT4G29760	-1.72801	--
AT4G25470	-1.72801	Dehydration-responsive element-binding protein 1C
AT4G31685	-1.72801	B3 domain-containing protein REM9
AT3G55210	-1.72801	NAC domain-containing protein 86
AT1G02430	-1.72801	ADP-ribosylation factor 1
AT5G65600	-1.72801	L-type lectin-domain containing receptor kinase IX.2
AT4G07205	-1.72801	--
AT1G56680	-1.72801	--
AT5G00755	-1.72801	--
AT5G02390	-1.72801	--
ATMG00940	-1.72801	Uncharacterized mitochondrial protein AtMg00940
AT3G54410	-1.72801	--
AT2G43600	-1.72801	--
AT2G07656	-1.72801	Putative ribonuclease H protein At1g65750
AT1G23350	-1.72801	Pectinesterase inhibitor 1
AT2G15029	-1.72801	--
AT1G16160	-1.72801	Wall-associated receptor kinase-like 5
AT2G06765	-1.72801	--
AT4G08125	-1.72801	--
AT5G55010	-1.72801	--
AT5G14565	-1.72801	--
AT1G54070	-1.72801	--
AT2G46570	-1.72801	Laccase-6
AT3G13898	-1.72801	EPIDERMAL PATTERNING FACTOR-like protein 3
AT1G49938	-1.72801	--
AT5G38250	-1.72801	--
AT5G05965	-1.72801	--
AT4G34071	-1.72801	--
AT1G06030	-1.72801	Probable fructokinase-2
AT1G24590	-1.72801	Ethylene-responsive transcription factor ESR2
AT1G09537	-1.72801	--
AT5G66110	-1.72801	--
AT2G05812	-1.72801	--
AT5G06305	-1.72801	--
AT5G15290	-1.72801	Casparian strip membrane protein 5
AT2G33420	-1.72801	--
AT4G22370	-1.72801	--
AT5G08975	-1.72801	--
AT1G63870	-1.72801	Disease resistance protein RML1B
AT1G76965	-1.72801	--
AT1G02250	-1.72801	NAC domain-containing protein 5
AT1G50090	-1.72801	Putative branched-chain-amino-acid aminotransferase 7
AT1G69325	-1.72801	--
AT3G57270	-1.72801	--
ATMG01240	-1.72801	Uncharacterized mitochondrial protein AtMg01240
AT5G22545	-1.72801	--
AT3G20880	-1.72801	Zinc finger protein WIP4
AT1G79800	-1.72801	Early nodulin-like protein 1
AT3G18720	-1.72801	--
AT2G27229	-1.72801	--
AT1G06993	-1.72801	--
AT2G32050	-1.72801	--
AT3G23460	-1.72801	--
AT3G36659	-1.72801	--
AT5G15725	-1.72801	--
AT5G15140	-1.72801	--
AT1G80625	-1.72801	--
AT4G33020	-1.72801	Zinc transporter 9
AT5G44310	-1.72801	--
AT4G05745	-1.72801	--
AT5G26190	-1.72801	--
AT4G23960	-1.72801	--
AT3G53200	-1.72801	--
AT3G22830	-1.72801	Heat stress transcription factor A-6b
AT5G48190	-1.72801	--
AT4G13230	-1.72801	Uncharacterized protein At4g13230
AT5G48550	-1.72801	--
AT4G10020	-1.72801	11-beta-hydroxysteroid dehydrogenase-like 5
AT1G55290	-1.72801	Feruloyl CoA ortho-hydroxylase 2
AT2G01770	-1.72801	Vacuolar iron transporter 1
AT4G06835	-1.72801	--
AT1G54280	-1.72801	Phospholipid-transporting ATPase 6
AT1G54400	-1.72801	17.8 kDa class I heat shock protein
AT1G08903	-1.72801	--
AT5G10090	-1.72801	Inactive TPR repeat-containing thioredoxin TTL3
AT2G42410	-1.72801	--
AT3G18362	-1.72801	Chorismate synthase, chloroplastic
AT3G32400	-1.72801	--
AT5G50770	-1.72801	11-beta-hydroxysteroid dehydrogenase-like 6
AT3G45110	-1.72801	--
AT3G25221	-1.72801	--
AT1G35625	-1.72801	Receptor homology region, transmembrane domain- and RING domain-containing protein 6
AT5G51270	-1.72801	Putative U-box domain-containing protein 53
AT2G17070	-1.72801	--
AT1G62000	-1.72801	--
AT1G22210	-1.72801	Probable trehalose-phosphate phosphatase C
AT5G41680	-1.72801	Probably inactive receptor-like protein kinase At5g41680
AT4G00165	-1.72801	Putative lipid-binding protein At4g00165
AT4G13450	-1.72801	--
AT4G17780	-1.72801	--
AT1G07885	-1.72801	--
AT2G03965	-1.72801	--
AT1G09993	-1.72801	--
AT1G01150	-1.72801	--
AT1G26762	-1.72801	--
AT1G61230	-1.72801	Jacalin-related lectin 14
AT2G25780	-1.72801	--
AT5G61900	-1.72801	Protein BONZAI 1
AT1G79400	-1.72801	Cation/H(+) antiporter 2
AT3G47347	-1.72801	--
AT1G09447	-1.72801	--
AT1G52950	-1.72801	Replication protein A 70 kDa DNA-binding subunit E
AT4G11480	-1.72801	Putative cysteine-rich receptor-like protein kinase 32
AT5G22570	-1.72801	Probable WRKY transcription factor 38
AT4G34940	-1.72801	--
AT2G23445	-1.72801	--
AT5G62420	-1.72801	Aldo-keto reductase family 4 member C9
AT1G14420	-1.72801	Probable pectate lyase 3
AT1G15840	-1.72801	--
AT1G24010	-1.72801	Uncharacterized protein At1g24010
AT1G70030	-1.72801	Paired amphipathic helix protein Sin3-like 4
AT1G31140	-1.72801	Protein TRANSPARENT TESTA 16
AT5G62330	-1.72801	--
AT2G04840	-1.72801	--
AT3G30580	-1.72801	--
AT2G09525	-1.72801	--
AT5G38743	-1.72801	--
AT2G22496	-1.72801	--
AT3G07920	-1.72801	Eukaryotic translation initiation factor 2 subunit beta
AT5G44120	-1.72801	12S seed storage protein CRA1
ATMG00250	-1.72801	--
AT2G23270	-1.72801	--
AT5G42930	-1.72801	Phospholipase A1-IIalpha
AT2G33720	-1.72801	B3 domain-containing protein At2g33720
AT5G39471	-1.72801	--
AT5G55690	-1.72801	--
AT4G29770	-1.72801	--
AT1G53935	-1.72801	--
AT3G13280	-1.72801	--
AT4G18330	-1.72801	Elongation factor Tu, mitochondrial
AT2G05705	-1.72801	--
AT1G08857	-1.72801	--
AT4G02465	-1.72801	--
AT2G25600	-1.72801	Potassium channel AKT6
AT2G18340	-1.72801	--
AT1G23210	-1.72801	Endoglucanase 4
AT5G47150	-1.72801	YDG domain-containing protein At5g47150
AT1G04445	-1.72801	--
AT5G07430	-1.72801	Probable pectinesterase 50
AT3G04055	-1.72801	--
AT3G06435	-1.76649	--
AT1G74890	-1.78416	Two-component response regulator ARR15
AT3G06630	-1.78691	Serine/threonine-protein kinase EDR1
AT1G80200	-1.78941	--
AT5G48110	-1.7903	Terpenoid synthase 20
AT5G03085	-1.7984	--
AT2G47460	-1.80863	Transcription factor MYB12
AT1G17665	-1.81548	--
AT4G18830	-1.82755	Transcription repressor OFP5
AT1G76610	-1.84349	Protein MIZU-KUSSEI 1
AT1G52430	-1.84349	--
AT4G33905	-1.85	--
ATCG00150	-1.85173	ATP synthase subunit a, chloroplastic
AT3G03480	-1.85354	(Z)-3-hexen-1-ol acetyltransferase
ATCG00500	-1.8616	Acetyl-coenzyme A carboxylase carboxyl transferase subunit beta, chloroplastic
AT1G04150	-1.86552	--
AT1G52855	-1.8724	--
ATCG01090	-1.87577	NAD(P)H-quinone oxidoreductase subunit I, chloroplastic
AT5G13940	-1.88002	Protein ZINC INDUCED FACILITATOR 1
ATCG00260	-1.89794	--
AT5G25970	-1.89794	--
AT5G20370	-1.89794	--
AT3G28155	-1.89794	Protein MOR1
AT2G18938	-1.89794	--
AT2G16910	-1.89794	Transcription factor ABORTED MICROSPORES
AT4G04990	-1.89794	--
AT1G07430	-1.90859	Protein phosphatase 2C 3
ATCG00330	-1.90904	30S ribosomal protein S14, chloroplastic
AT3G17520	-1.92066	--
AT1G05550	-1.92066	--
AT3G56020	-1.92116	--
ENSRNA049494790	-1.93155	--
AT5G16960	-1.94482	NADP-dependent alkenal double bond reductase P2
AT5G42120	-1.95041	L-type lectin-domain containing receptor kinase S.6
AT4G16410	-1.95041	--
AT4G21926	-1.95041	--
AT2G40160	-1.95041	Protein trichome birefringence-like 30
AT5G04275	-1.95041	--
AT5G03010	-1.95041	--
AT4G20990	-1.95041	Alpha carbonic anhydrase 4
AT5G42965	-1.95041	--
AT5G07105	-1.95041	--
AT1G05833	-1.95041	--
ATCG00160	-1.97016	30S ribosomal protein S2, chloroplastic
AT2G36610	-1.97594	Homeobox-leucine zipper protein ATHB-22
AT1G79915	-1.99105	--
AT1G62620	-1.99105	Flavin-containing monooxygenase FMO GS-OX-like 3
AT3G62510	-2.00103	Protein disulfide isomerase-like 1-2
AT5G38005	-2.00812	--
AT3G02310	-2.02347	Developmental protein SEPALLATA 2
ENSRNA049494871	-2.02757	--
AT3G21890	-2.04994	--
AT3G45638	-2.04994	--
AT3G04854	-2.04994	--
AT2G01870	-2.04994	--
ATMG00140	-2.04994	Uncharacterized mitochondrial protein AtMg00140
AT1G70640	-2.04994	--
ENSRNA049493783	-2.04994	--
AT2G41470	-2.04994	Agamous-like MADS-box protein AGL18
AT5G48350	-2.04994	Werner Syndrome-like exonuclease
AT3G49300	-2.04994	--
AT2G30830	-2.04994	Probable 2-oxoacid dependent dioxygenase
AT3G07425	-2.04994	--
AT2G28755	-2.04994	UDP-glucuronic acid decarboxylase 6
AT3G13405	-2.04994	--
AT3G10470	-2.04994	Zinc finger protein ZAT5
AT5G48175	-2.04994	--
AT1G76994	-2.04994	--
AT5G59390	-2.04994	Protein INVOLVED IN DE NOVO 2
AT5G01300	-2.04994	--
AT1G22680	-2.04994	--
AT3G51300	-2.04994	Rac-like GTP-binding protein ARAC11
AT5G49340	-2.04994	Protein trichome birefringence-like 4
AT2G34230	-2.04994	--
AT4G09920	-2.07197	--
AT3G21470	-2.10652	--
AT5G33355	-2.10652	Defensin-like protein 207
AT5G52000	-2.10652	Importin subunit alpha-8
AT3G46230	-2.14305	17.4 kDa class I heat shock protein
AT2G43310	-2.14305	--
AT3G05655	-2.14305	--
AT4G16230	-2.14305	GDSL esterase/lipase At4g16230
AT2G14060	-2.14305	Salicylate/benzoate carboxyl methyltransferase
AT4G36105	-2.16097	--
AT5G06760	-2.18744	--
AT2G29420	-2.18744	Glutathione S-transferase U7
AT3G62610	-2.18744	--
ATCG00320	-2.19064	--
AT5G52300	-2.21344	Low-temperature-induced 65 kDa protein
AT3G28635	-2.21344	--
AT3G59480	-2.21344	Probable fructokinase-4
AT1G71280	-2.23051	DEAD-box ATP-dependent RNA helicase 55
ATMG00030	-2.23588	Uncharacterized mitochondrial protein AtMg00030
AT1G50310	-2.24259	Sugar transport protein 9
AT4G13680	-2.25853	--
AT5G21150	-2.31298	Protein argonaute 9
AT2G06995	-2.31298	--
AT1G72260	-2.31298	Thionin-2.1
AT5G15800	-2.31298	Developmental protein SEPALLATA 1
AT3G01516	-2.31298	--
AT5G18404	-2.31298	Protein PIR
AT2G32670	-2.31298	Vesicle-associated membrane protein 725
AT2G30130	-2.31298	LOB domain-containing protein 12
AT2G24800	-2.31298	Peroxidase 18
AT5G18560	-2.31298	Ethylene-responsive transcription factor ERF086
AT1G51190	-2.31298	AP2-like ethylene-responsive transcription factor PLT2
AT2G27630	-2.31298	Putative protein phosphatase 2C-like protein 45
AT3G50030	-2.31298	--
AT5G60220	-2.31298	Tetraspanin-4
AT3G33528	-2.31298	--
AT5G35510	-2.31298	--
AT5G49645	-2.31298	--
AT5G22799	-2.31298	--
AT2G17010	-2.31298	Mechanosensitive ion channel protein 8
AT3G14710	-2.31298	--
AT3G12440	-2.31298	--
AT2G45780	-2.31298	--
AT5G35870	-2.31298	--
AT4G09880	-2.31298	--
AT1G05517	-2.31298	--
AT4G05780	-2.31298	--
AT1G55770	-2.31298	--
AT3G15280	-2.31298	--
AT1G78720	-2.31298	--
AT2G18460	-2.31298	Protein LIKE COV 3
AT3G25655	-2.31298	Protein IDA-LIKE 1
AT5G07330	-2.31298	--
AT5G64820	-2.31298	--
AT5G22555	-2.31298	--
AT3G46480	-2.31298	Probable 2-oxoglutarate-dependent dioxygenase At3g49630
AT3G00970	-2.31298	--
AT3G28560	-2.31298	--
AT1G08293	-2.31298	--
AT5G07570	-2.31298	--
AT2G36640	-2.31298	--
AT3G45700	-2.31298	Protein NRT1/ PTR FAMILY 2.4
AT3G03135	-2.31298	Peptidyl-prolyl cis-trans isomerase CYP37, chloroplastic
AT3G07875	-2.31298	Serine/threonine-protein kinase ATM
AT5G40000	-2.31298	--
AT5G05420	-2.31298	Peptidyl-prolyl cis-trans isomerase FKBP15-3
AT2G35612	-2.31298	--
AT1G77340	-2.31298	--
AT2G07705	-2.31298	--
AT2G08735	-2.31298	--
AT2G27300	-2.31298	NAC domain-containing protein 40
ATMG00740	-2.31298	Uncharacterized mitochondrial protein AtMg00740
ATMG09740	-2.31298	--
AT1G45238	-2.31298	--
AT4G25920	-2.31298	--
AT1G75890	-2.31298	GDSL esterase/lipase EXL2
AT4G09170	-2.31298	--
AT1G61320	-2.31298	--
AT1G04580	-2.31298	Benzaldehyde dehydrogenase (NAD(+))
AT1G27820	-2.31298	Putative CCR4-associated factor 1 homolog 3
AT5G09955	-2.31298	--
AT4G34210	-2.31298	SKP1-like protein 11
AT5G09065	-2.31298	--
AT2G17055	-2.31298	Probable disease resistance protein RPP1
AT4G11590	-2.31298	F-box protein At4g11590
AT4G01190	-2.38009	Putative phosphatidylinositol 4-phosphate 5-kinase 11
AT5G01775	-2.39098	--
AT4G04435	-2.40608	Short-chain dehydrogenase reductase 2a
AT4G02482	-2.42845	Translocase of chloroplast 159, chloroplastic
AT3G52160	-2.42845	3-ketoacyl-CoA synthase 15
AT4G03965	-2.42845	Probable E3 ubiquitin-protein ligase LUL4
AT4G04223	-2.44009	--
ATCG01040	-2.45117	Cytochrome c biogenesis protein CcsA
AT3G09590	-2.46498	Pathogenesis-related protein 1
AT5G55020	-2.46498	--
AT5G49615	-2.46498	--
AT1G07607	-2.46498	--
AT5G24080	-2.46498	G-type lectin S-receptor-like serine/threonine-protein kinase At5g24080
AT1G78480	-2.46498	Amyrin synthase LUP2
AT5G49920	-2.47933	--
AT2G16970	-2.53537	--
AT4G38540	-2.53537	Zeaxanthin epoxidase, chloroplastic
AT1G65810	-2.53537	Probable helicase MAGATAMA 3
AT2G45650	-2.53537	Agamous-like MADS-box protein AGL6
AT5G02225	-2.53537	--
AT1G44608	-2.53537	--
AT4G32630	-2.53537	Probable ADP-ribosylation factor GTPase-activating protein AGD14
AT1G10300	-2.60248	Nucleolar GTP-binding protein 1
AT5G56700	-2.72801	--
AT4G02000	-2.72801	--
AT1G69485	-2.72801	--
AT4G27810	-2.72801	--
AT2G16210	-2.72801	B3 domain-containing protein At2g16210
AT1G35183	-2.72801	E3 ubiquitin protein ligase DRIP1
AT2G19440	-2.72801	Glucan endo-1,3-beta-glucosidase 8
AT4G23780	-2.72801	--
AT2G07732	-2.72801	Ribulose bisphosphate carboxylase large chain
AT3G04660	-2.72801	F-box/kelch-repeat protein At3g04660
AT5G04205	-2.72801	--
AT1G60760	-2.72801	--
AT3G02225	-2.72801	--
AT1G11490	-2.72801	--
AT4G00305	-2.72801	Probable E3 ubiquitin-protein ligase RHA2B
AT2G44798	-2.72801	--
AT4G36770	-2.72801	UDP-glycosyltransferase 72C1
AT2G08350	-2.72801	--
AT5G15430	-2.72801	--
AT1G64930	-2.72801	Cytochrome P450 89A2
AT4G32445	-2.72801	--
AT5G41071	-2.72801	--
ATMG00300	-2.72801	Uncharacterized mitochondrial protein AtMg00300
AT5G18090	-2.72801	B3 domain-containing protein At5g18090
AT3G56780	-2.72801	--
AT4G28420	-2.72801	Probable aminotransferase TAT1
AT1G26510	-2.72801	--
AT2G31590	-2.72801	--
AT4G35010	-2.72801	Beta-galactosidase 11
AT2G25095	-2.72801	--
AT3G60470	-2.72801	UPF0481 protein At3g47200
AT3G12960	-2.72801	--
AT1G74545	-2.72801	Cytochrome P450 98A8
AT3G57440	-2.72801	--
AT1G35610	-2.72801	--
AT5G37940	-2.72801	NADP-dependent alkenal double bond reductase P1
AT2G31210	-2.72801	Transcription factor bHLH91
AT5G11970	-2.72801	--
AT1G69180	-2.84349	Protein CRABS CLAW
AT5G17430	-2.84349	AP2-like ethylene-responsive transcription factor BBM
AT1G08590	-2.84349	Leucine-rich repeat receptor-like protein kinase PXL1
AT3G49480	-2.84349	--
AT3G16410	-2.84741	Nitrile-specifier protein 4
AT5G42090	-2.86428	--
AT3G62320	-2.89794	--
ATMG00040	-2.89794	Uncharacterized ATP synthase C chain-like protein
AT5G50360	-2.89794	--
AT5G24540	-2.89794	Beta-glucosidase 31
AT3G04410	-2.89794	NAC domain-containing protein 4
AT3G45060	-2.92066	High affinity nitrate transporter 2.6
AT5G44569	-3.04994	--
AT1G21340	-3.04994	Dof zinc finger protein DOF1.2
AT5G27570	-3.04994	Cell division cycle 20.5, cofactor of APC complex
AT3G01140	-3.04994	Transcription factor MYB51
AT3G20978	-3.04994	--
AT1G04370	-3.04994	Ethylene-responsive transcription factor 14
AT1G74550	-3.04994	Cytochrome P450 98A9
AT3G01375	-3.04994	--
AT3G07600	-3.04994	--
AT5G05280	-3.04994	RING-H2 finger protein ATL73
AT3G24225	-3.04994	CLAVATA3/ESR (CLE)-related protein 19
AT2G03770	-3.04994	Cytosolic sulfotransferase 13
AT2G40205	-3.04994	--
ATMG09980	-3.04994	--
AT1G75430	-3.04994	BEL1-like homeodomain protein 11
AT4G19570	-3.04994	Chaperone protein dnaJ 49
AT2G21400	-3.04994	Protein SHI RELATED SEQUENCE 3
AT2G40740	-3.04994	WRKY transcription factor 55
AT1G26890	-3.04994	--
AT1G03320	-3.04994	--
AT5G63390	-3.18744	Uncharacterized protein At1g04910
AT3G21880	-3.18744	Zinc finger protein CONSTANS-LIKE 12
AT1G06963	-3.18744	--
AT1G32880	-3.18744	Importin subunit alpha-1
AT5G32460	-3.21344	B3 domain-containing protein REM-like 3
AT2G26160	-3.31298	--
AT1G09157	-3.31298	--
AT2G28040	-3.31298	Aspartic proteinase CDR1
AT3G44769	-3.31298	--
AT1G27080	-3.31298	Protein NRT1/ PTR FAMILY 2.12
AT2G42560	-3.31298	--
AT2G28670	-3.31298	Dirigent protein 10
AT4G38215	-3.31298	Expansin-A20
AT1G20130	-3.31298	Anther-specific proline-rich protein APG
AT4G28170	-3.31298	--
AT4G16740	-3.31298	Tricyclene synthase, chloroplastic
AT3G28610	-3.42845	--
AT1G52690	-3.46498	--
AT3G03702	-3.46498	--
AT1G75945	-3.53537	--
AT3G09620	-3.53537	DEAD-box ATP-dependent RNA helicase 45
AT1G78206	-3.53537	--
AT3G21805	-3.53537	--
AT2G39320	-3.53537	--
AT3G17980	-3.68737	Protein C2-DOMAIN ABA-RELATED 4
AT2G08900	-3.72801	--
AT4G10843	-3.72801	--
AT5G55650	-3.72801	--
AT5G26970	-3.89794	--
AT3G16300	-3.89794	CASP-like protein 3A1
AT2G01422	-3.97594	--
AT1G02530	-4.04994	ABC transporter B family member 12
AT5G62162	-4.04994	--
AT5G11290	-4.04994	UPF0481 protein At3g47200
AT1G06537	-4.04994	--
ATMG00370	-4.04994	Uncharacterized mitochondrial protein AtMg00370
AT5G15380	-4.04994	DNA (cytosine-5)-methyltransferase DRM1
AT5G60810	-4.04994	Root meristem growth factor 1
AT5G06380	-4.04994	--
AT4G19095	-4.04994	--
AT5G53100	-4.04994	Short-chain dehydrogenase TIC 32, chloroplastic
AT5G36240	-4.04994	Cold shock domain-containing protein 3
AT3G02125	-4.04994	--
AT2G09875	-4.04994	Cellulose synthase-like protein D5
AT3G05950	-4.18744	Germin-like protein subfamily 1 member 7
ATCG00380	-4.3031	30S ribosomal protein S4, chloroplastic
AT1G61290	-4.31298	Syntaxin-124
AT4G22513	-4.31298	Putative lipid-binding protein AIR1
AT3G26800	-4.31298	--
AT3G18570	-4.31298	Oleosin 18.5 kDa
AT4G22475	-4.31298	Putative lipid-binding protein AIR1
AT3G05945	-4.36544	--
ATCG00900	-4.53537	30S ribosomal protein S7, chloroplastic
AT1G64340	-4.53537	--
AT1G57750	-4.53537	Alkane hydroxylase MAH1
AT4G03595	-4.53537	--
ATCG00370	-4.62695	--
AT5G09780	-5.04994	B3 domain-containing protein REM23
AT5G57720	-5.04994	B3 domain-containing protein At5g57720
AT1G19040	-5.04994	NAC domain-containing protein 6
AT3G24600	-5.18744	--
AT4G04025	-5.18744	Probable transcription repressor OFP9
AT3G09530	-5.6349	Exocyst complex component EXO70B1
AT1G01310	-5.89794	Pathogenesis-related protein 1
AT3G09380	-6.04994	Protein AE7-like 2
AT4G04402	-8.45593	Histidine-containing phosphotransfer protein 2
AT4G03050	-8.99246	2-oxoglutarate-dependent dioxygenase AOP3
