# Supplementary material for: Arabidopsis Transcription Factor MYB102 Increases Plant Susceptibility to Aphids by Substantial Activation of Ethylene Biosynthesis
Source: Biomolecules. 2018 Jun 7;8(2):39. doi: 10.3390/biom8020039 (PMC6023100; doi:10.3390/biom8020039)
Supplement: Supplementary file 1 [file biomolecules-08-00039-s001.zip › Table S2.xlsx]

## Sheet: Sheet1
Gene	Log2FoldChange	Description
AT2G22810	4.07934	1-aminocyclopropane-1-carboxylate synthase 4
AT4G08040	2.73142	1-aminocyclopropane-1-carboxylate synthase 11
AT4G26200	1.73142	1-aminocyclopropane-1-carboxylate synthase 7
AT4G37770	1.51419	1-aminocyclopropane-1-carboxylate synthase 8
