# Supplementary material for: Arabidopsis Transcription Factor MYB102 Increases Plant Susceptibility to Aphids by Substantial Activation of Ethylene Biosynthesis
Source: Biomolecules. 2018 Jun 7;8(2):39. doi: 10.3390/biom8020039 (PMC6023100; doi:10.3390/biom8020039)
Supplement: Supplementary file 1 [file biomolecules-08-00039-s001.zip › Table S3.xlsx]

## Sheet: Table S1
Gene	Usage	Sequence (5'-3‘)
MYB102-OX	gene overexpression	ATGGCAAGGTCACCTTGTT TTATATAATAAAACCATTAA
MYB102-SRDX	dominant repressor	ATGGCAAGGTCACCTTGTT TCACAACTCCAAGTCTAAGTCAAGTATAATAAAACCATTAA
pMYB102:GUS	GUS	AGGGAAATGGTTGGTCTAATAT TGATTGTTTATCAGAAAAAAATGGT
MYB102	qPCR	TGTTGCGAGAAGAACGGACT CACATCTTTGCAAACCGGCA
FMO1	qPCR	GGTGATGGCGAAACTCCTCA CTTGAAACATCTCCGGCCCT
SAUR20	qPCR	ATTCTAAGCCGCTCCACCAC TCTTCAGGACAGGGGATCGT
CYP708A1	qPCR	AAGGGTTCTGGAAGATGCCG AAACTCAGTGCAACACCCCA
MIOX2	qPCR	ATCCCGACGAAGATTGGCTC AAGACCACCGAATTCTGGCA
PEN4	qPCR	TCGGAAAAGCGTTGCTTTCG CATCGGTTTCGTGTTTGCGT
BGLU31	qPCR	CGGGCACGGAGCCTTATTTA ACTAGAGGGCTGAGATGCCA
THI2.1	qPCR	CTGCCCTTCCAACCAAGCTA TTGTTCCGACGCTCCATTCA
TPS20	qPCR	CGCCAACCAGTCGGAAATTG
		GTGAAGCCCATTGCTTCGTC
KCS15	qPCR	AGACGGACATTGGAGCGTTT
		TAAACCCTGACCCGAAACCG
TPS3	qPCR	TCTTGTCGTCCAAGTCACCG
		TACATGCCGATTTGCCCAGT
ACTIN2	qPCR	GAAATCACAGCACTTGCA AGCCTTTGATCTTGAGAG
